# Supplementary material for: A Perspective on the Role of Mitochondrial Biomolecular Condensates (mtBCs) in Neurodegenerative Diseases and Evolutionary Links to Bacterial BCs
Source: Int J Mol Sci. 2025 Aug 24;26(17):8216. doi: 10.3390/ijms26178216 (PMC12428049; doi:10.3390/ijms26178216)
Supplement: Supplementary file 1 [file ijms-26-08216-s001.zip]

Archive with 1 entries (1 files):
- ijms-3802928-supplementary.xlsx
