# Supplementary material for: A Perspective on the Role of Mitochondrial Biomolecular Condensates (mtBCs) in Neurodegenerative Diseases and Evolutionary Links to Bacterial BCs
Source: Int J Mol Sci. 2025 Aug 24;26(17):8216. doi: 10.3390/ijms26178216 (PMC12428049; doi:10.3390/ijms26178216)
Supplement: Supplementary file 1 [file ijms-26-08216-s001.zip › ijms-3802928-supplementary.xlsx]

## Sheet: Table S1
Accession	GeneID	Name	K numbers	A	C	D	E	F	G	H	I	K	L	M	N	P	Q	R	S	T	V	W	Y
NP_057370	51181	DCXR	K03331	10.66	2.05	3.69	4.92	2.87	9.02	2.05	3.69	3.28	10.25	2.87	3.69	4.1	3.28	6.15	6.15	6.56	13.11	1.23	0.41
NP_777577	197322	ACSF3	K18660	7.64	1.91	3.12	6.77	2.6	7.47	3.82	3.99	3.99	10.24	2.08	1.74	6.42	2.95	6.94	6.25	6.25	10.42	2.43	2.95
NP_005693	26284	ERAL1	K03595	5.72	2.06	3.89	5.26	2.29	5.95	3.43	3.89	6.18	12.36	1.83	2.75	6.86	6.64	5.03	8.7	4.12	10.3	1.6	1.14
NP_001179	578	BAK1	K14021	8.53	0.95	2.84	6.64	5.69	9.95	2.84	3.79	0.95	9.95	2.37	2.84	5.21	8.06	6.16	4.74	4.27	9.48	1.42	3.32
NP_076422	65990	ANTKMT		13.19	1.7	3.83	5.11	1.28	10.21	1.28	2.13	1.7	14.04	0.43	0.85	8.09	3.83	9.79	6.38	2.13	9.36	2.55	2.13
NP_991330	125988	MICOS13	K24624	11.02	0.85	2.54	4.24	2.54	6.78	0	4.24	6.78	7.63	4.24	0.85	7.63	7.63	4.24	8.47	2.54	9.32	2.54	5.93
NP_006544	10650	PRELID3A	K27966	5.23	0.58	2.33	7.56	0.58	5.23	3.49	6.98	4.07	10.47	3.49	4.65	5.23	1.74	5.81	10.47	7.56	9.3	2.91	2.33
NP_001257662	23786	BCL2L13	K15485	11.71	0	2.44	17.56	0.98	4.88	0.98	3.41	6.34	10.73	1.95	2.44	9.27	0.49	2.44	9.76	5.37	9.27	0	0
NP_009119	11194	ABCB8	K05655	9.19	2.09	2.65	5.43	4.32	9.19	2.37	2.92	2.65	13.79	2.51	1.81	4.74	4.6	7.38	7.1	5.43	9.05	1.11	1.67
NP_036359	8225	GTPBP6		9.88	1.16	4.84	6.78	2.52	7.95	2.71	2.91	4.65	11.82	1.74	1.94	5.43	3.49	9.5	5.43	5.62	8.91	1.36	1.36
NP_001269220	11194	ABCB8	K05655	9.12	2.04	2.59	5.58	4.22	9.39	2.45	2.86	2.86	13.61	2.45	2.04	4.63	4.63	7.35	6.94	5.58	8.84	1.22	1.63
NP_001275693	1760	DMPK	K08788	10.53	1.37	5.04	8.09	3.51	9.47	2.29	2.6	1.98	10.69	2.29	1.22	8.24	3.66	7.94	5.04	3.97	8.7	0.92	2.44
NP_001269221	11194	ABCB8	K05655	9.09	2.02	2.6	5.48	4.47	9.24	2.16	2.74	2.74	14.14	2.45	1.88	4.91	4.76	7.22	7.22	5.48	8.66	1.01	1.73
NP_001269222	11194	ABCB8	K05655	9.52	2.06	3.17	5.71	3.97	9.37	1.59	3.65	2.86	13.17	2.7	1.9	4.44	5.24	7.3	6.67	6.03	8.57	0.48	1.59
NP_001922	1737	DLAT	K00627	10.51	1.39	4.17	5.72	2.32	7.26	1.08	6.18	5.72	7.57	2.16	2.63	10.66	3.25	4.48	6.18	7.26	8.5	1.24	1.7
NP_001263409	9361	LONP1	K08675	7.73	0.92	5.5	10.09	2.62	6.16	2.36	5.24	7.6	10.88	2.75	2.75	4.59	3.8	5.9	4.85	4.72	8.39	0.39	2.75
NP_055156	23787	MTCH1	K17885	9.95	1.61	3.23	3.23	4.84	11.02	2.69	3.23	4.57	11.02	4.3	2.15	6.45	2.69	5.38	8.06	3.23	8.33	1.08	2.96
NP_116012	84709	MGARP		14.17	0.42	4.58	14.58	0.83	5	1.67	2.08	5.42	5	1.25	4.17	6.25	1.67	2.92	9.58	9.17	8.33	0	2.92
NP_001229696	25902	MTHFD1L	K13402	8.58	1.63	5.41	5.52	2.96	8.99	2.04	6.44	5.82	10.73	1.63	3.47	5.41	4.9	5.62	5.52	5.21	8.27	0.61	1.23
NP_001258570	23787	MTCH1	K17885	9.51	1.54	3.6	3.08	4.63	11.57	2.57	3.08	4.37	10.8	4.11	2.57	6.68	3.08	5.14	8.23	3.34	8.23	1.03	2.83
NP_056255	25902	MTHFD1L	K13402	8.59	1.64	5.42	5.52	2.97	9	2.04	6.44	5.83	10.74	1.64	3.48	5.42	4.91	5.62	5.52	5.21	8.18	0.61	1.23
NP_004784	9361	LONP1	K08675	8.76	0.94	5.11	9.28	2.82	7.82	2.19	5.21	6.67	10.22	2.5	2.5	5.01	3.44	6.36	4.9	4.69	8.03	1.04	2.5
NP_001229831	8165	AKAP1	K16518	7.97	1.88	5.43	8.64	1.99	6.76	1.99	3.54	4.87	10.08	1.33	2.33	8.08	4.32	4.1	10.41	5.43	7.97	1.11	1.77
NP_001229832	8165	AKAP1	K16518	7.97	1.88	5.43	8.64	1.99	6.76	1.99	3.54	4.87	10.08	1.33	2.33	8.08	4.32	4.1	10.41	5.43	7.97	1.11	1.77
NP_001163	384	ARG2	K01476	6.78	1.41	6.5	4.8	3.11	7.91	3.67	6.5	3.67	10.73	1.41	3.11	5.93	3.95	5.65	9.04	5.08	7.91	0.56	2.26
NP_000679	211	ALAS1	K00643	8.12	2.34	5.16	5.16	4.06	6.72	3.59	3.75	5.94	8.28	3.59	3.12	5.78	4.84	5.78	8.59	4.69	7.81	0.31	2.34
NP_954635	211	ALAS1	K00643	8.12	2.34	5.16	5.16	4.06	6.72	3.59	3.75	5.94	8.28	3.59	3.12	5.78	4.84	5.78	8.59	4.69	7.81	0.31	2.34
NP_116072	84769	MPV17L2	K13348	7.77	2.91	3.88	2.91	6.31	10.19	0.49	0.97	2.43	14.56	1.94	1.94	6.31	4.37	8.25	5.34	3.88	7.77	3.88	3.88
NP_001257658	23786	BCL2L13	K15485	8.98	0	2.79	15.48	1.24	5.57	0.93	4.02	4.02	10.84	1.55	2.17	8.67	3.1	2.17	12.07	5.88	7.74	1.24	1.55
NP_001257659	23786	BCL2L13	K15485	8.98	0	2.79	15.48	1.24	5.57	0.93	4.02	4.02	10.84	1.55	2.17	8.67	3.1	2.17	12.07	5.88	7.74	1.24	1.55
NP_001257660	23786	BCL2L13	K15485	8.98	0	2.79	15.48	1.24	5.57	0.93	4.02	4.02	10.84	1.55	2.17	8.67	3.1	2.17	12.07	5.88	7.74	1.24	1.55
NP_060116	54802	TRIT1	K00791	5.78	1.28	5.35	7.92	2.57	6.64	3.64	5.78	7.49	10.06	1.5	3.85	4.5	5.14	6.42	6.64	4.28	7.71	1.07	2.36
NP_004125	3313	HSPA9	K04043	10.46	0.74	6.19	7.81	2.8	8.25	1.18	5.74	7.66	7.07	2.65	3.98	3.24	5.15	5.3	6.04	6.19	7.66	0.29	1.62
NP_001129507	55621	TRMT1	K00555	10.93	3.19	4.4	7.28	3.79	6.68	2.12	2.88	3.79	8.65	1.52	3.03	6.68	4.86	8.19	7.28	4.55	7.59	0.91	1.67
NP_060192	55621	TRMT1	K00555	10.93	3.19	4.4	7.28	3.79	6.68	2.12	2.88	3.79	8.65	1.52	3.03	6.68	4.86	8.19	7.28	4.55	7.59	0.91	1.67
NP_001269160	9823	ARMCX2	K26188	15.51	0.79	3.8	6.49	2.53	9.65	0.79	3.96	6.17	6.65	2.22	4.59	6.49	2.85	4.91	6.65	6.01	7.59	0.32	2.06
NP_055597	9823	ARMCX2	K26188	15.51	0.79	3.8	6.49	2.53	9.65	0.79	3.96	6.17	6.65	2.22	4.59	6.49	2.85	4.91	6.65	6.01	7.59	0.32	2.06
NP_808818	9823	ARMCX2	K26188	15.51	0.79	3.8	6.49	2.53	9.65	0.79	3.96	6.17	6.65	2.22	4.59	6.49	2.85	4.91	6.65	6.01	7.59	0.32	2.06
NP_003468	8050	PDHX	K13997	8.98	0.8	5.79	5.99	2.59	7.39	1	6.99	7.39	8.98	1.2	2.59	8.58	3.19	5.39	7.39	5.79	7.58	1.6	0.8
NP_001026976	224	ALDH3A2	K00128	6.1	1.57	4.13	6.89	4.53	6.3	1.97	7.87	7.68	11.61	1.97	4.13	4.53	3.94	5.51	4.53	4.92	7.48	1.18	3.15
NP_036450	3954	LETM1	K17800	7.17	1.62	4.87	10.96	2.71	4.33	1.62	4.19	9.07	12.45	1.89	2.3	5.41	4.87	6.09	6.36	4.74	7.44	0.81	1.08
NP_001135936	51295	ECSIT	K04405	7.43	1.69	3.72	6.08	4.73	7.77	2.7	4.05	3.72	10.47	2.7	2.36	9.8	5.74	8.45	4.73	3.04	7.43	1.35	2.03
NP_056182	23786	BCL2L13	K15485	7.63	0.41	2.89	13.81	1.86	4.95	1.86	3.71	4.74	12.37	1.65	1.86	7.42	4.54	2.06	11.96	5.98	7.42	1.03	1.86
NP_005890	4077	NBR1	K17987	6	2.07	4.66	10.35	2.59	5.38	3.21	4.04	5.8	10.04	1.97	3.83	7.56	5.69	3.73	8.39	4.76	7.14	1.04	1.76
NP_114064	4077	NBR1	K17987	6	2.07	4.66	10.35	2.59	5.38	3.21	4.04	5.8	10.04	1.97	3.83	7.56	5.69	3.73	8.39	4.76	7.14	1.04	1.76
NP_114068	4077	NBR1	K17987	6	2.07	4.66	10.35	2.59	5.38	3.21	4.04	5.8	10.04	1.97	3.83	7.56	5.69	3.73	8.39	4.76	7.14	1.04	1.76
NP_079160	79944	L2HGDH	K00109	7.99	2.81	4.75	5.18	4.1	10.58	1.51	7.78	5.18	8.86	1.73	2.38	5.62	4.32	5.83	7.13	2.81	7.13	0.22	4.1
NP_001084	32	ACACB	K01946	6.92	1.42	5.09	7.2	4.15	6.47	2.73	6.27	4.92	9.64	2.89	3.7	5.33	4.31	5.9	6.71	4.92	7.12	1.18	3.13
NP_067055	58510	PRODH2	K11394	9.51	2.8	2.24	6.34	1.87	8.21	2.61	1.49	2.24	14.74	2.05	3.17	5.41	5.04	8.21	8.21	4.29	7.09	2.05	2.43
NP_060626	55187	VPS13D	K19527	5.34	1.51	5.09	7.08	4.58	5.87	2.5	4.86	5.78	10.77	2.06	4.15	5.5	4.79	5.16	8.85	5.66	7.06	0.8	2.59
NP_056193	55187	VPS13D	K19527	5.38	1.5	5.06	7.06	4.56	5.83	2.51	4.85	5.74	10.82	2.05	4.15	5.49	4.79	5.2	8.87	5.67	7.04	0.8	2.62
NP_550433	7374	UNG	K03648	8.31	0.96	3.51	5.43	4.47	8.31	4.47	3.19	7.35	8.31	0.96	3.19	8.95	5.43	4.47	7.35	3.51	7.03	2.24	2.56
NP_055720	2744	GLS	K01425	7.62	2.24	5.68	5.08	4.93	9.12	2.84	2.99	6.13	10.01	3.14	4.19	5.98	3.59	4.93	6.73	4.33	7.03	0.9	2.54
NP_001193420	57506	MAVS	K12648	9.77	1	2.76	6.02	1.5	9.02	1.5	1.75	2.76	8.27	1.25	3.26	12.78	3.51	4.01	15.29	7.52	7.02	0.5	0.5
NP_001161072	129807	NEU4	K12357	8.88	2.69	4.13	4.55	3.51	11.78	2.48	1.86	0.62	9.5	0.83	1.45	11.57	2.89	8.47	8.47	4.96	7.02	2.27	2.07
NP_001161073	129807	NEU4	K12357	8.88	2.69	4.13	4.55	3.51	11.78	2.48	1.86	0.62	9.5	0.83	1.45	11.57	2.89	8.47	8.47	4.96	7.02	2.27	2.07
NP_001161074	129807	NEU4	K12357	8.88	2.69	4.13	4.55	3.51	11.78	2.48	1.86	0.62	9.5	0.83	1.45	11.57	2.89	8.47	8.47	4.96	7.02	2.27	2.07
NP_001128496	8050	PDHX	K13997	9.47	0.62	5.97	6.58	2.47	8.44	0.82	7.41	7.61	7.82	1.23	2.47	9.67	3.29	4.32	7.61	5.97	7	0.62	0.62
NP_037399	27165	GLS2	K01425	8.31	2.66	5.15	5.81	4.49	7.64	3.82	3.49	5.81	10.13	3.32	3.99	3.82	3.65	4.82	8.64	4.15	6.98	0.5	2.82
NP_001257656	23786	BCL2L13	K15485	8.68	0.65	3.04	13.02	1.52	6.94	1.74	3.25	4.99	10.85	1.52	1.95	9.33	3.47	2.6	11.71	6.29	6.94	0.87	0.65
NP_001122388	10452	TOMM40	K11518	8.59	1.66	2.77	4.16	3.88	11.63	2.77	2.22	4.16	11.08	1.94	4.43	8.59	4.43	2.49	7.76	7.2	6.93	0.83	2.49
NP_001122389	10452	TOMM40	K11518	8.59	1.66	2.77	4.16	3.88	11.63	2.77	2.22	4.16	11.08	1.94	4.43	8.59	4.43	2.49	7.76	7.2	6.93	0.83	2.49
NP_006105	10452	TOMM40	K11518	8.59	1.66	2.77	4.16	3.88	11.63	2.77	2.22	4.16	11.08	1.94	4.43	8.59	4.43	2.49	7.76	7.2	6.93	0.83	2.49
NP_001229698	25902	MTHFD1L	K13402	6.55	2.18	4.36	6.91	1.45	9.82	1.45	6.18	5.45	11.64	1.45	4.36	6.18	5.82	8.36	7.27	3.27	6.91	0.36	0
NP_001257655	23786	BCL2L13	K15485	8.25	0.59	2.95	12.57	1.57	7.07	1.57	3.54	4.52	11.98	1.57	1.77	8.84	4.13	2.95	11	6.09	6.88	0.98	1.18
NP_001159434	60528	ELAC2	K00784	8.27	2.8	3.44	7.51	3.56	6.49	3.69	4.71	4.83	10.94	2.54	2.54	6.23	5.34	6.74	6.36	4.45	6.87	0.76	1.91
NP_542779	129807	NEU4	K12357	9.07	2.62	4.03	4.44	3.63	11.49	2.42	1.81	0.6	9.48	1.21	1.41	11.49	2.82	8.47	8.87	4.84	6.85	2.42	2.02
NP_001161071	129807	NEU4	K12357	9.05	2.62	4.02	4.43	3.62	11.47	2.41	1.81	0.6	9.46	1.21	1.41	11.47	3.02	8.45	8.85	4.83	6.84	2.41	2.01
NP_001180289	55218	EXD2	K20777	4.83	2.58	5.31	7.09	2.25	6.44	2.9	2.9	6.44	13.53	1.77	3.7	5.8	5.8	7.25	7.73	3.06	6.76	1.45	2.42
NP_001180290	55218	EXD2	K20777	4.83	2.58	5.31	7.09	2.25	6.44	2.9	2.9	6.44	13.53	1.77	3.7	5.8	5.8	7.25	7.73	3.06	6.76	1.45	2.42
NP_001180291	55218	EXD2	K20777	4.83	2.58	5.31	7.09	2.25	6.44	2.9	2.9	6.44	13.53	1.77	3.7	5.8	5.8	7.25	7.73	3.06	6.76	1.45	2.42
NP_001180292	55218	EXD2	K20777	4.83	2.58	5.31	7.09	2.25	6.44	2.9	2.9	6.44	13.53	1.77	3.7	5.8	5.8	7.25	7.73	3.06	6.76	1.45	2.42
NP_001034672	9463	PICK1	K24062	7.71	1.93	7.47	8.67	3.13	6.99	1.69	5.3	7.47	10.36	2.41	2.89	3.13	3.86	5.3	4.58	5.78	6.75	0.24	4.34
NP_001034673	9463	PICK1	K24062	7.71	1.93	7.47	8.67	3.13	6.99	1.69	5.3	7.47	10.36	2.41	2.89	3.13	3.86	5.3	4.58	5.78	6.75	0.24	4.34
NP_036539	9463	PICK1	K24062	7.71	1.93	7.47	8.67	3.13	6.99	1.69	5.3	7.47	10.36	2.41	2.89	3.13	3.86	5.3	4.58	5.78	6.75	0.24	4.34
NP_001243239	2744	GLS	K01425	6.86	2.34	5.02	5.69	4.68	9.53	2.34	3.18	6.35	10.03	3.18	3.68	6.35	3.34	4.85	7.86	4.52	6.69	1	2.51
NP_619531	10018	BCL2L11	K16341	8	2.67	2.67	5.33	0	4	1.33	0	2.67	10.67	1.33	1.33	14.67	12	6.67	12	5.33	6.67	2.67	0
NP_001245301	64847	SPATA20		7.89	1.65	5.22	5.73	3.82	7.89	2.8	1.91	4.2	11.2	2.29	2.93	5.73	5.73	6.62	7.63	4.71	6.62	2.04	3.44
NP_001139311	9650	MTFR1		8.33	1.15	4.02	7.76	2.59	3.74	2.01	4.89	7.47	9.48	1.72	2.87	9.2	5.46	6.32	10.06	3.74	6.61	1.15	1.44
NP_054765	28973	MRPS18B	K16174	5.43	2.33	3.49	5.81	1.94	5.43	3.88	3.1	5.04	8.53	1.55	2.33	11.24	5.43	8.53	7.75	5.43	6.59	1.94	4.26
NP_068779	4170	MCL1	K02539	10.57	0.57	4.57	8.86	3.14	11.71	1.14	4.57	3.71	10	1.71	2.57	6.57	1.71	8	6	5.71	6.57	0.86	1.43
NP_001152980	3712	IVD	K00253	10.1	2.27	4.29	5.56	3.28	11.11	2.53	5.3	5.3	10.86	3.54	4.55	3.28	3.54	4.8	5.05	3.28	6.57	1.01	3.79
NP_060597	60528	ELAC2	K00784	7.87	2.66	3.39	7.87	3.39	6.42	3.87	4.48	4.72	10.77	2.42	2.66	6.66	5.45	7.02	6.9	4.24	6.54	0.85	1.82
NP_003110	6687	SPG7	K09552	9.43	0.5	3.9	8.3	4.15	8.81	2.14	3.65	5.66	11.32	3.52	2.64	5.53	4.53	7.3	4.65	4.53	6.54	1.01	1.89
NP_039269	3980	LIG3	K10776	7.23	2.58	6.24	5.75	4.66	6.14	2.38	3.87	9.81	8.92	2.48	3.17	5.25	3.77	5.35	7.73	4.96	6.54	1.09	2.08
NP_001478	2647	BLOC1S1	K20185	10.46	0.65	3.27	8.5	1.96	5.88	1.96	3.27	5.88	8.5	3.27	3.92	3.92	9.15	8.5	5.88	5.23	6.54	1.31	1.96
NP_004366	1353	COX11	K02258	8.33	2.17	2.9	6.88	5.43	7.61	1.81	4.71	4.35	6.16	1.81	3.62	8.7	3.99	8.33	4.35	5.43	6.52	2.9	3.99
NP_001002019	80324	PUS1	K06173	7.52	2.26	5.51	7.77	3.51	9.52	3.26	4.01	6.52	7.52	2.51	3.01	5.26	3.76	7.02	6.27	4.26	6.52	1.25	2.76
NP_001002020	80324	PUS1	K06173	7.52	2.26	5.51	7.77	3.51	9.52	3.26	4.01	6.52	7.52	2.51	3.01	5.26	3.76	7.02	6.27	4.26	6.52	1.25	2.76
NP_057665	51295	ECSIT	K04405	7.42	1.39	4.18	8.12	4.41	5.8	2.78	3.94	3.02	9.98	2.78	3.25	9.28	7.19	7.42	4.64	3.48	6.5	1.62	2.78
NP_065797	57506	MAVS	K12648	9.26	1.85	3.7	6.11	2.04	7.41	1.48	2.04	2.59	8.52	1.11	3.52	12.78	3.33	5.19	12.96	7.04	6.48	0.74	1.85
NP_115689	84273	NOA1	K19832	6.88	1.43	5.16	6.73	3.15	7.16	2.29	3.3	5.16	12.18	1.58	3.3	7.74	5.59	8.02	5.3	4.73	6.45	1.15	2.72
NP_006342	10469	TIMM44	K17804	6.86	1.33	5.97	9.29	3.76	6.42	1.33	3.98	9.07	10.4	2.65	3.1	3.1	4.42	7.08	7.52	3.76	6.42	1.33	2.21
NP_115719	84303	CHCHD6	K17564	7.23	1.7	2.55	12.34	2.13	6.38	3.4	2.13	6.81	7.23	2.13	1.7	5.11	5.53	10.21	11.49	3.4	6.38	0	2.13
NP_078903	79680	RTL10		9.34	2.75	4.95	7.14	2.75	7.14	1.92	1.37	2.47	7.97	1.92	1.65	14.29	5.49	5.49	7.97	5.22	6.32	1.65	2.2
NP_001163894	167681	PRSS35		4.84	1.94	5.81	5.08	3.39	8.96	2.91	4.36	8.47	8.23	2.66	3.15	3.39	3.15	8.47	7.02	6.05	6.3	2.18	3.63
NP_699193	167681	PRSS35		4.84	1.94	5.81	5.08	3.39	8.96	2.91	4.36	8.47	8.23	2.66	3.15	3.39	3.15	8.47	7.02	6.05	6.3	2.18	3.63
NP_001191041	10018	BCL2L11	K16341	7.5	3.75	5	8.75	1.25	2.5	1.25	1.25	2.5	5	3.75	1.25	15	10	7.5	11.25	5	6.25	0	1.25
NP_001074318	728489	DNLZ	K17808	12.92	2.81	1.69	7.3	0.56	11.24	2.81	3.37	2.81	8.43	0.56	2.25	7.3	3.37	11.24	6.18	4.49	6.18	2.81	1.69
NP_001093640	10989	IMMT	K17785	12.18	0.94	4.15	10.04	2.01	4.15	2.14	4.28	7.63	10.17	1.61	2.54	4.15	6.69	5.49	8.03	4.95	6.16	0.67	2.01
NP_620119	581	BAX	K02159	7.82	1.12	6.7	5.59	5.03	10.61	0	5.03	5.03	11.17	4.47	1.68	3.91	4.47	6.15	5.59	6.15	6.15	2.79	0.56
NP_001245390	10922	FASTK	K08290	6.32	2.68	2.3	5.36	2.68	7.47	2.68	2.68	2.11	16.67	1.15	1.15	11.69	6.51	10.15	6.13	3.07	6.13	0.96	2.11
NP_955452	10721	POLQ	K02349	5.41	1.93	4.75	7.22	3.86	5.91	2.47	5.71	6.87	10.42	2.24	4.75	4.21	5.44	4.94	9.92	5.06	6.1	0.89	1.89
NP_001093639	10989	IMMT	K17785	12.55	0.92	4.1	9.91	1.98	4.1	2.11	4.49	7.53	10.04	1.59	2.51	4.23	6.74	5.42	8.06	5.02	6.08	0.66	1.98
NP_006830	10989	IMMT	K17785	12.53	0.92	4.09	10.03	1.98	4.09	2.11	4.49	7.52	10.03	1.58	2.51	4.22	6.73	5.41	8.05	5.01	6.07	0.66	1.98
NP_001229290	4898	NRDC	K01411	5.43	1.2	6.26	10.4	5.52	5.06	2.85	4.42	6.62	10.95	2.02	4.32	4.14	4.14	3.31	5.7	6.07	6.07	1.56	3.96
NP_055452	9650	MTFR1		8.41	0.9	4.2	8.11	2.4	4.2	1.5	4.8	8.11	9.61	2.4	3.3	9.31	5.71	6.01	8.71	4.2	6.01	1.2	0.9
NP_932155	53343	NUDT9	K13988	7	0.67	6.67	9	2	8.33	3.67	4.67	9	6.33	2	5.67	5	2.33	5.33	7.67	3	6	3	2.67
NP_004251	9401	RECQL4	K10730	9.69	2.9	3.73	7.37	2.73	8.03	3.06	1.49	2.65	10.76	1.32	0.99	9.35	6.95	9.27	6.71	3.97	5.96	1.32	1.74
NP_066553	4731	NDUFV3	K03944	8.46	0.21	3.59	9.3	2.75	6.98	2.33	1.06	9.3	7.61	1.06	2.75	10.78	5.5	5.29	11.21	5.07	5.92	0	0.85
NP_006703	10922	FASTK	K08290	6.56	2.73	2.19	5.28	2.73	7.65	2.73	2.73	2	16.76	1.09	1.09	11.48	6.56	10.2	6.38	2.91	5.83	0.91	2.19
NP_002516	4898	NRDC	K01411	6.07	1.48	6.15	10.09	5	5.41	2.54	4.35	6.4	10.91	1.97	4.35	4.35	4.1	4.1	5.99	5.74	5.82	1.48	3.69
NP_085126	80309	SPHKAP		6.7	2.87	5.15	8.62	1.97	4.61	1.86	4.01	5.09	9.04	2.15	4.97	5.92	4.91	4.91	13.7	5.03	5.8	1.08	1.62
NP_001276839	3418	IDH2	K00031	6.25	1.75	7.75	4.75	5	8.25	3	7	8.25	7	2.75	3.75	3.5	4	4.5	4.5	7.25	5.75	2	3
NP_002684	5428	POLG	K02332	8.31	1.61	4.6	7.34	2.58	7.43	2.34	3.15	4.68	10.41	2.74	2.18	7.18	7.1	6.62	6.05	4.28	5.73	2.99	2.66
NP_001095132	4898	NRDC	K01411	6.08	1.56	6.34	10.25	5.13	5.39	2.61	4.6	6.52	10.6	2	4.52	4.52	3.82	4.08	5.65	5.56	5.73	1.3	3.74
NP_620116	581	BAX	K02159	7.29	1.04	6.77	5.21	5.21	10.94	0	4.69	4.69	11.46	4.17	1.56	4.17	4.69	5.73	5.73	6.77	5.73	3.12	1.04
NP_001136116	80309	SPHKAP		6.65	2.82	5.18	8.53	1.94	4.65	1.82	4.12	5	9	2.29	5.06	5.94	4.88	4.82	13.88	5	5.71	1.06	1.65
NP_001139310	9650	MTFR1		9.33	0.67	4.67	9	2.33	4	1.67	4.33	8.33	9.67	2.67	3.33	9.67	5.33	5.33	8	4.33	5.67	1	0.67
NP_001157285	56652	TWNK	K17680	6.09	1.3	9.57	3.91	5.22	5.65	3.04	6.09	8.7	6.96	2.17	3.91	4.78	6.52	4.78	6.09	6.52	5.65	0.43	2.61
NP_001070867	25953	PNKD	K23864	12.68	0.7	2.11	6.34	2.11	8.45	1.41	3.52	7.04	7.75	2.82	4.23	6.34	4.23	9.86	8.45	4.23	5.63	0.7	1.41
NP_039663	2639	GCDH	K00252	7.71	2.34	3.74	6.54	2.34	9.35	1.87	4.21	3.74	12.15	3.74	3.97	3.74	4.44	7.71	7.94	4.44	5.61	1.4	3.04
NP_002076	2879	GPX4	K05361	8.12	4.57	5.58	5.08	5.08	8.63	2.54	5.08	8.63	9.14	3.55	5.08	4.57	2.54	4.57	3.55	2.54	5.58	2.03	3.05
NP_002533	4968	OGG1	K03660	9.86	2.32	4.06	5.51	3.19	6.67	3.77	2.9	3.48	11.01	1.45	1.45	6.67	7.25	7.83	7.54	4.06	5.51	2.9	2.61
NP_872307	130916	MTERF4	K15031	3.94	2.62	9.19	10.76	2.62	4.2	1.57	4.2	6.04	13.12	2.1	3.15	3.67	6.3	6.82	6.56	4.46	5.51	0.52	2.62
NP_004315	581	BAX	K02159	8.26	1.38	5.96	4.59	5.05	8.26	1.38	3.67	3.67	11.47	3.21	1.83	8.72	4.13	7.34	6.88	4.59	5.5	3.21	0.92
NP_001028260	51335	NGRN	K23496	6.53	0.69	4.12	9.28	3.44	7.9	2.75	2.75	6.53	9.97	1.37	2.41	7.22	4.81	8.59	9.28	4.81	5.5	1.03	1.03
NP_005995	7388	UQCRH	K00416	3.3	5.49	7.69	24.18	3.3	2.2	4.4	0	5.49	12.09	2.2	2.2	2.2	3.3	6.59	4.4	5.49	5.49	0	0
NP_001092756	113115	MTFR2		4.94	1.04	4.94	7.53	3.64	3.38	2.34	5.97	5.71	9.35	2.34	7.01	8.57	4.42	6.23	12.21	2.6	5.45	1.04	1.3
NP_612428	113115	MTFR2		4.94	1.04	4.94	7.53	3.64	3.38	2.34	5.97	5.71	9.35	2.34	7.01	8.57	4.42	6.23	12.21	2.6	5.45	1.04	1.3
NP_001245323	81570	CLPB	K03695	7.85	1.51	5.44	7.55	2.87	7.4	3.02	4.98	6.5	10.12	1.36	4.53	4.23	5.59	8.01	5.89	4.38	5.44	1.36	1.96
NP_116198	84895	MIGA2	K27289	8.77	1.18	4.38	8.09	4.89	6.75	1.52	2.02	4.05	13.49	3.2	1.69	5.4	4.05	6.75	10.29	5.06	5.4	0.84	2.19
NP_148936	10922	FASTK	K08290	7.11	2.94	2.21	6.37	3.43	7.11	2.45	2.45	1.96	16.42	1.23	0.74	11.27	6.37	11.03	5.15	3.19	5.39	0.49	2.7
NP_060225	54888	NSUN2	K15335	5.61	1.83	5.35	8.47	3.39	6.91	2.61	4.69	7.43	9.65	2.74	4.17	7.3	4.04	5.48	6.26	4.95	5.35	1.69	2.09
NP_003162	6832	SUPV3L1	K17675	7.51	1.91	6.23	5.6	4.33	5.98	2.8	6.23	6.49	10.81	2.16	2.93	6.11	4.07	5.85	7.38	4.71	5.34	1.02	2.54
NP_001264983	842	CASP9	K04399	5.26	1.13	7.89	7.52	5.64	5.64	1.13	4.14	3.76	11.65	1.5	1.88	7.14	5.26	8.65	9.02	4.89	5.26	1.5	1.13
NP_001185808	100526740	ATP5MF-PTCD1	K17710	8.28	1.47	4.41	7.34	4.01	6.54	1.87	2.4	6.54	13.22	2.67	2.94	6.81	5.34	6.68	5.61	5.07	5.21	1.2	2.4
NP_001180384	54888	NSUN2	K15335	5.74	1.78	5.33	8.2	3.42	7.1	2.46	4.78	7.1	9.43	2.87	4.23	7.38	3.96	5.87	6.28	5.19	5.19	1.64	2.05
NP_001185462	55074	OXR1	K25437	5.15	1.15	5.73	9.74	4.24	5.73	2.41	4.58	7.67	7.1	1.95	3.89	4.93	5.15	4.24	10.19	7.9	5.15	1.03	2.06
NP_068602	56652	TWNK	K17680	5.99	1.32	5.85	5.7	5.12	7.6	1.9	4.09	5.12	11.99	1.46	2.92	6.14	4.53	8.19	6.87	6.29	5.12	1.75	2.05
NP_064632	56997	COQ8A	K08869	10.66	1.39	4.64	7.57	6.18	7.26	3.25	4.33	5.1	9.58	3.09	3.25	5.41	4.95	6.34	6.18	3.25	5.1	0.31	2.16
NP_114127	83858	ATAD3B	K17681	10.19	1.54	4.01	8.49	2.78	7.56	2.16	2.62	5.56	10.65	2.93	2.47	5.09	5.86	9.41	5.09	5.4	5.09	1.08	2.01
NP_054894	29088	MRPL15	K02876	6.08	1.01	5.07	5.07	4.05	9.8	0.68	4.73	7.43	11.15	1.35	3.38	9.12	4.05	10.14	2.7	4.39	5.07	0.34	4.39
NP_060658	55210	ATAD3A	K17681	11.51	0.79	4.26	9.31	2.52	6.62	1.74	2.68	5.68	10.57	2.84	2.68	4.1	6.78	9.31	5.05	5.05	5.05	1.42	2.05
NP_001185461	55074	OXR1	K25437	5.15	1.14	5.84	9.73	4.23	5.84	2.4	4.58	7.89	6.98	1.95	3.89	5.03	5.15	4.23	9.95	8.01	5.03	0.92	2.06
NP_004322	665	BNIP3L	K15465	3.65	0.91	4.11	9.13	3.2	7.76	5.02	3.65	5.48	7.76	3.2	6.85	7.76	2.74	3.2	16.89	1.37	5.02	1.37	0.91
NP_056360	26024	PTCD1	K17710	8.57	1.57	4.43	7.43	3.86	6	2	2.29	6.29	13.43	2.57	3.14	6.57	5.57	6.86	5.43	5.29	5	1.14	2.57
NP_004580	6341	SCO1	K07152	6.64	1.33	5.32	6.98	3.65	9.3	1.99	5.32	6.98	9.3	2.33	0.66	8.64	2.99	7.31	4.65	5.98	4.98	1.99	3.65
NP_060472	55074	OXR1	K25437	5.08	1.06	5.79	9.69	4.37	5.91	2.36	4.61	7.92	6.86	2.01	3.9	5.08	5.2	3.78	10.4	7.92	4.96	1.06	2.01
NP_001120714	27113	BBC3	K10132	12.87	5.94	4.95	1.98	1.98	10.89	1.98	0.99	0.99	6.93	2.97	0	13.86	6.93	5.94	5.94	8.91	4.95	0.99	0
NP_001164006	55210	ATAD3A	K17681	11.26	0.34	4.61	9.39	2.73	6.66	1.71	2.9	6.14	10.07	2.9	2.9	4.1	6.66	9.56	4.61	5.12	4.95	1.19	2.22
NP_851999	55074	OXR1	K25437	4.77	1.19	6.08	9.89	4.53	6.91	2.38	4.17	7.15	7.27	2.03	3.34	5.13	4.89	4.29	10.01	7.99	4.89	0.95	2.15
NP_663729	91647	ATPAF2	K07556	7.96	1.38	3.81	8.3	2.08	4.84	2.08	5.88	4.84	11.42	1.73	3.11	5.19	4.84	6.92	6.92	8.3	4.84	2.42	3.11
NP_942584	4580	MTX1	K17776	8.97	0.92	2.07	6.67	3.22	9.43	2.76	2.53	3.22	10.11	2.07	1.15	10.11	3.68	9.66	7.82	5.98	4.83	2.3	2.53
NP_705902	80025	PANK2	K09680	7.37	1.93	4.39	5.96	4.39	10.7	1.75	3.86	4.39	11.58	1.75	3.33	5.44	1.93	8.95	8.25	5.26	4.74	1.23	2.81
NP_002446	4580	MTX1	K17776	9.23	0.86	2.58	6.65	3.22	9.01	2.58	2.36	3.43	10.94	2.15	1.29	9.66	3.65	9.23	7.73	5.79	4.72	2.15	2.79
NP_001122099	56907	SPIRE1	K02098	4.82	2.57	3.7	10.61	2.89	2.41	1.77	4.66	8.36	9.16	2.73	2.41	7.4	3.86	8.2	11.09	5.31	4.66	0.64	2.73
NP_004773	9342	SNAP29	K08509	8.14	0	9.3	7.75	1.16	5.04	1.55	3.49	7.75	8.91	2.71	3.88	6.2	5.43	7.36	8.14	5.04	4.65	0.39	3.1
NP_001191035	10018	BCL2L11	K16341	10.19	0.93	4.63	8.33	1.85	2.78	1.85	4.63	0.93	8.33	4.63	2.78	9.26	8.33	13.89	4.63	1.85	4.63	1.85	3.7
NP_001122098	56907	SPIRE1	K02098	7.14	2.65	3.7	9.92	2.51	4.23	1.59	4.23	7.01	8.73	2.65	2.25	7.54	4.1	8.6	10.32	4.63	4.63	0.79	2.78
NP_001191088	56848	SPHK2	K04718	9.79	1.99	4.13	4.74	2.6	10.7	3.06	1.99	0.92	15.14	1.22	1.68	12.08	2.75	7.19	7.65	4.89	4.59	1.53	1.38
NP_064511	56848	SPHK2	K04718	9.79	1.99	4.13	4.74	2.6	10.7	3.06	1.99	0.92	15.14	1.22	1.68	12.08	2.75	7.19	7.65	4.89	4.59	1.53	1.38
NP_001154848	221545	C6orf136		7.46	2.22	3.02	4.64	2.42	9.27	2.62	1.61	2.22	12.3	0.81	1.21	13.1	4.64	10.89	7.86	4.44	4.44	2.02	2.82
NP_071446	26589	MRPL46	K17427	9.32	0.72	6.09	7.89	4.3	6.09	1.79	1.79	6.09	15.05	1.79	3.58	4.3	5.38	7.53	5.73	4.3	4.3	2.51	1.43
NP_004066	1407	CRY1	K02295	5.97	2.39	4.61	6.31	4.44	8.19	2.22	5.46	5.29	10.24	1.88	4.61	5.97	3.92	6.31	7.34	4.27	4.27	2.9	3.41
NP_064628	56993	TOMM22	K17769	10.56	0	4.93	11.97	4.23	8.45	0	2.82	3.52	13.38	4.23	0.7	7.04	7.04	4.23	5.63	4.93	4.23	1.41	0.7
NP_877495	4170	MCL1	K02539	11.81	2.58	2.95	9.23	2.21	12.55	0.74	3.32	2.58	9.23	1.48	2.21	8.86	1.85	9.23	6.64	5.54	4.06	1.48	1.48
NP_057223	51142	CHCHD2	K22758	17.88	2.65	1.32	3.97	1.99	9.93	1.32	2.65	1.99	5.3	3.31	2.65	11.92	9.93	6.62	6.62	4.64	3.97	0	1.32
NP_055635	9868	TOMM70	K17768	12.34	1.97	5.76	8.06	2.8	6.74	1.32	4.11	9.54	9.54	2.8	4.11	3.95	6.25	4.11	5.1	3.12	3.78	0.66	3.95
NP_005519	3338	DNAJC4	K09524	6.64	0.83	2.9	4.98	2.9	6.22	4.15	2.07	4.15	9.96	2.07	2.9	10.37	8.3	11.2	8.71	3.32	3.73	1.24	3.32
NP_001009584	54470	ARMCX6	K26190	8	3.33	5.67	9	4	8.33	1	4.67	5	9.67	3.67	5	6.33	3.67	4.33	7.33	4	3.67	2	1.33
NP_001171697	54470	ARMCX6	K26190	8	3.33	5.67	9	4	8.33	1	4.67	5	9.67	3.67	5	6.33	3.67	4.33	7.33	4	3.67	2	1.33
NP_061880	54470	ARMCX6	K26190	8	3.33	5.67	9	4	8.33	1	4.67	5	9.67	3.67	5	6.33	3.67	4.33	7.33	4	3.67	2	1.33
NP_055232	27113	BBC3		13.99	1.55	2.07	7.77	0.52	10.36	1.55	1.04	0	10.36	2.07	1.55	16.06	5.18	11.4	5.7	2.07	3.63	1.55	1.55
NP_006529	10018	BCL2L11	K16341	10.14	2.17	5.07	6.52	2.17	2.17	2.17	3.62	1.45	7.25	5.07	2.9	10.87	7.97	11.59	7.25	2.9	3.62	1.45	3.62
NP_001191038	10018	BCL2L11	K16341	6.43	2.86	4.29	6.43	4.29	7.86	2.14	1.43	1.43	5.71	2.86	2.14	15	6.43	7.14	14.29	4.29	3.57	0	1.43
NP_998885	400916	CHCHD10	K22759	18.31	2.82	1.41	2.82	2.11	9.15	2.82	0.7	1.41	6.34	3.52	0	14.79	7.04	3.52	13.38	4.23	3.52	0	2.11
NP_001120712	27113	BBC3	K10132	13.41	3.07	2.68	1.15	1.15	16.48	2.68	0.38	0.38	6.51	1.15	0	18.39	4.21	14.18	4.98	4.98	3.45	0.77	0
NP_653237	131474	CHCHD4	K17782	7.74	3.87	6.45	16.13	3.23	6.45	2.58	3.87	5.16	3.23	2.58	3.23	7.1	3.87	3.23	7.74	5.16	3.23	0.65	4.52
NP_001136075	9812	DELE1		10.1	1.55	3.11	4.66	3.3	8.74	3.5	1.75	2.91	12.23	0.78	2.72	7.96	5.83	7.18	11.84	4.27	3.11	1.94	2.52
NP_055588	9812	DELE1		10.1	1.55	3.11	4.66	3.3	8.74	3.5	1.75	2.91	12.23	0.78	2.72	7.96	5.83	7.18	11.84	4.27	3.11	1.94	2.52
NP_005196	1339	COX6A2	K02266	8.25	1.03	1.03	2.06	4.12	10.31	8.25	1.03	2.06	13.4	1.03	4.12	11.34	1.03	9.28	5.15	7.22	3.09	2.06	4.12
NP_004043	664	BNIP3	K15464	3.61	0.52	4.64	7.73	3.61	7.22	3.09	5.67	6.19	8.25	2.58	5.15	5.15	3.61	5.15	15.98	5.67	3.09	2.06	1.03
NP_001035521	28958	COA3	K18175	14.15	0	4.72	7.55	2.83	7.55	0.94	4.72	3.77	10.38	1.89	0.94	4.72	5.66	11.32	7.55	4.72	2.83	0.94	2.83
NP_001001503	4731	NDUFV3	K03944	8.33	0.93	2.78	5.56	3.7	5.56	2.78	0	8.33	10.19	2.78	3.7	10.19	7.41	5.56	11.11	5.56	2.78	0	2.78
NP_996885	10018	BCL2L11	K16341	5.36	3.57	8.04	5.36	4.46	5.36	4.46	2.68	2.68	8.93	2.68	1.79	10.71	8.93	4.46	10.71	5.36	2.68	0	1.79
NP_619527	10018	BCL2L11	K16341	8.59	2.02	4.55	5.56	4.04	6.06	2.53	3.03	1.01	7.07	4.04	3.03	12.12	6.06	10.1	10.61	3.03	2.53	1.01	3.03
NP_619533	10018	BCL2L11	K16341	6.67	2.22	4.44	11.11	2.22	6.67	0	2.22	2.22	6.67	2.22	0	15.56	13.33	8.89	8.89	4.44	2.22	0	0
NP_001091972	131474	CHCHD4	K17782	7.04	4.93	7.04	16.9	3.52	6.34	2.11	4.23	5.63	3.52	2.82	3.52	7.04	4.93	2.82	7.04	4.23	2.11	0.7	3.52
NP_079478	80303	EFHD1	K23921	12.97	0.84	5.02	13.81	5.86	5.02	0.84	2.51	7.95	12.13	2.93	2.09	5.86	3.35	8.37	5.86	1.67	2.09	0	0.84
NP_001191042	10018	BCL2L11	K16341	9.18	3.06	6.12	5.1	1.02	3.06	2.04	1.02	4.08	8.16	3.06	1.02	13.27	9.18	7.14	14.29	4.08	2.04	2.04	1.02
NP_004313	572	BAD	K02158	7.74	0	4.76	7.74	3.57	11.31	3.57	1.19	2.38	4.17	2.38	1.19	8.93	6.55	9.52	16.07	2.98	1.79	2.98	1.19
NP_116784	572	BAD	K02158	7.74	0	4.76	7.74	3.57	11.31	3.57	1.19	2.38	4.17	2.38	1.19	8.93	6.55	9.52	16.07	2.98	1.79	2.98	1.19
NP_115693	84277	DNAJC30	K19374	10.62	0.88	4.87	3.98	4.42	7.08	1.33	3.98	1.77	8.85	1.77	1.77	6.64	4.87	14.16	7.96	5.75	1.77	2.21	5.31
NP_001011700	401250	MCCD1		8.4	1.68	0	10.08	0.84	9.24	3.36	0.84	4.2	15.97	3.36	1.68	6.72	9.24	6.72	8.4	3.36	1.68	2.52	1.68
NP_001191040	10018	BCL2L11	K16341	8	4	5.33	6.67	2.67	4	1.33	1.33	2.67	5.33	4	1.33	16	10.67	6.67	12	5.33	1.33	0	1.33
NP_996886	10018	BCL2L11	K16341	11.39	1.27	5.06	11.39	1.27	3.8	0	3.8	2.53	6.33	3.8	1.27	11.39	10.13	12.66	6.33	2.53	1.27	1.27	2.53
NP_001191039	10018	BCL2L11	K16341	10.98	1.22	6.1	9.76	1.22	3.66	0	3.66	1.22	6.1	4.88	1.22	14.63	9.76	12.2	6.1	2.44	1.22	1.22	2.44
NP_001191036	10018	BCL2L11	K16341	12.94	1.18	4.71	9.41	1.18	3.53	0	3.53	2.35	8.24	3.53	1.18	10.59	9.41	11.76	8.24	3.53	1.18	1.18	2.35
NP_619529	10018	BCL2L11	K16341	11.01	2.75	5.5	8.26	1.83	2.75	0.92	2.75	2.75	5.5	4.59	1.83	12.84	9.17	10.09	9.17	3.67	0.92	0.92	2.75
NP_619530	10018	BCL2L11	K16341	7.41	2.96	5.19	4.44	4.44	8.15	2.22	0.74	1.48	5.93	2.96	2.96	15.56	6.67	6.67	14.81	4.44	0.74	0.74	1.48
NP_619532	10018	BCL2L11	K16341	6.67	2.96	4.44	5.19	5.19	8.89	2.22	1.48	1.48	5.93	2.96	2.22	15.56	6.67	6.67	14.81	4.44	0.74	0	1.48
NP_619528	10018	BCL2L11	K16341	8.88	2.37	4.73	6.51	4.14	7.1	1.78	2.37	1.78	5.92	3.55	2.37	13.61	6.51	8.88	12.43	3.55	0.59	0.59	2.37
NP_001191037	10018	BCL2L11	K16341	8.72	2.33	5.23	5.81	4.07	6.98	1.74	2.33	1.16	5.81	4.07	2.33	15.12	6.4	8.72	12.21	3.49	0.58	0.58	2.33

## Sheet: Table S2
Name	K numbers
ALAS1	K00643
NDUFV3	K03944
PUS1	K06173
ARMCX6	K26190
MCCD1
ALDH3A2	K00128
NGRN	K23496
PICK1	K24062
COA3	K18175
PNKD	K23864
DNLZ	K17808
ACACB	K01946
CHCHD4	K17782
MTFR2
IMMT	K17785
NRDC	K01411
BBC3	K10132
SPIRE1	K02098
TOMM40	K11518
PDHX	K13997
TRMT1	K00555
ECSIT	K04405
DELE1
SPHKAP
MTFR1
IVD	K00253
C6orf136
TWNK	K17680
ELAC2	K00784
NEU4	K12357
ARG2	K01476
PRSS35
ATAD3A	K17681
BAK1	K14021
EXD2	K20777
NSUN2	K15335
OXR1	K25437
ATP5MF-PTCD1	K17710
BCL2L11	K16341
SPHK2	K04718
MAVS	K12648
MTHFD1L	K13402
AKAP1	K16518
GLS	K01425
SPATA20
CLPB	K03695
FASTK	K08290
BCL2L13	K15485
MTCH1	K17885
LONP1	K08675
CASP9	K04399
ARMCX2	K26188
ABCB8	K05655
DMPK	K08788
IDH2	K00031
BLOC1S1	K20185
DLAT	K00627
GPX4	K05361
MTX1	K17776
OGG1	K03660
POLG	K02332
SPG7	K09552
SUPV3L1	K17675
BNIP3	K15464
CRY1	K02295
HSPA9	K04043
RECQL4	K10730
BAD	K02158
BAX	K02159
BNIP3L	K15465
COX11	K02258
SCO1	K07152
SNAP29	K08509
COX6A2	K02266
DNAJC4	K09524
ERAL1	K03595
NBR1	K17987
UQCRH	K00416
TIMM44	K17804
PRELID3A	K27966
GTPBP6
LETM1	K17800
GLS2	K01425
LIG3	K10776
GCDH	K00252
MRPS18B	K16174
MRPL15	K02876
BBC3
TOMM70	K17768
VPS13D	K19527
PTCD1	K17710
CHCHD2	K22758
DCXR	K03331
TRIT1	K00791
TOMM22	K17769
COQ8A	K08869
PRODH2	K11394
MCL1	K02539
MRPL46	K17427
ANTKMT
RTL10
L2HGDH	K00109
EFHD1	K23921
ATAD3B	K17681
NOA1	K19832
DNAJC30	K19374
CHCHD6	K17564
MGARP
MPV17L2	K13348
MIGA2	K27289
UNG	K03648
ATPAF2	K07556
PANK2	K09680
ACSF3	K18660
MTERF4	K15031
NUDT9	K13988
POLQ	K02349
MICOS13	K24624
CHCHD10	K22759
